# Supplementary material for: Accelerated biological aging based on DNA methylation clocks is a predictor of stroke occurrence: a systematic review and meta-analysis
Source: Front Neurol. 2025 Nov 6;16:1640853. doi: 10.3389/fneur.2025.1640853 (PMC12631622; doi:10.3389/fneur.2025.1640853)
Supplement: Supplementary file 1 [file Table_1.xlsx]

## Sheet: Table of Contents
Table of Contents
Table S1	Search strategy.
Table S2	The Newcastle-Ottawa Scale (NOS) for assessing the quality of included studies.
Table S3	Characteristics of the included studies.

## Sheet: Table S1
Table S1. Search strategy.
Database	Search Details
PubMed	(("methylation"[title/abstract] OR "biological age"[title/abstract] OR "DNAm"[title/abstract] OR "epigenetic"[title/abstract] OR "epigenetics"[title/abstract] OR "epigenetic clock"[title/abstract] OR "DNA methylation"[title/abstract]) AND ("Stroke"[Mesh] OR "Strokes"[title/abstract] OR "Cerebrovascular Accident"[title/abstract] OR "Cerebrovascular Accidents"[title/abstract] OR "Cerebral Stroke"[t…
Web of Science	TI=(methylation OR biological age OR "DNAm" OR epigenetic OR epigenetics OR "epigenetic clock" OR "DNA methylation") AND TS=("Stroke" OR "Strokes" OR "Cerebrovascular Accident" OR "Cerebrovascular Accidents" OR "Cerebral Stroke" OR "Cerebral Strokes" OR "Cerebrovascular Apoplexy" OR "Brain Vascular Accident" OR "Brain Vascular Accidents" OR "Cerebrovascular Stroke" OR "Cerebrovascular Strokes" OR…
EMBASE	(methylation:ti OR 'biological age':ti OR dnam:ti OR epigenetic:ti OR epigenetics:ti OR 'epigenetic clock':ti OR 'dna methylation':ti) AND (stroke:ti OR strokes:ti OR 'cerebrovascular accident':ti OR 'cerebrovascular accidents':ti OR 'cerebral stroke':ti OR 'cerebral strokes':ti OR 'cerebrovascular apoplexy':ti OR 'brain vascular accident':ti OR 'brain vascular accidents':ti OR 'cerebrovascular s…
Cochrane	#1 Stroke 91196 #2 (Cerebrovascular Accident):ab,ti,kw OR (Cerebrovascular Accidents):ab,ti,kw OR (Cerebral Stroke):ab,ti,kw OR (Cerebral Strokes):ab,ti,kw OR (Cerebrovascular Apoplexy):ab,ti,kw OR (Brain Vascular Accident):ab,ti,kw OR (Brain Vascular Accidents):ab,ti,kw OR (Cerebrovascular Stroke):ab,ti,kw OR (Cerebrovascular Strokes):ab,ti,kw OR (Apoplexy):ab,ti,kw OR (CVA Cerebrovascular Accid…

## Sheet: Table S2
Table S2.The Newcastle-Ottawa Scale (NOS) for assessing the quality of included studies.
Study	Subject Selection (Max. 4★)	Study Comparability (Max. 2★)	Ascertainment of exposure (Max. 3★)	Final quality assessment
Mengxing Wang;2024	★★★★	★★	★★★	9
Xuening Zhang;2024	★★★★	★★	★★★	9
Yongkang Liu;2024	★★★	★★	★★	7
Young Gon Kang;2018	★★★★	★★	★★★	9
Carol Soriano-Tárraga;2021	★★★★	★★	★★	8
Reem Waziry;2022	★★★★	★★	★★★	9
Jonathan K L Mak;2024	★★★★	★★	★★	8
Cuicui Wang;2020	★★★	★★	★★	7
Carolina Soriano-Tárraga;2016	★★★	★★	★★	7
Yi He;2024	★★★★	★★	★★★	9
Christopher E McMurran;2023	★★★	★★	★★★	8
Chul-Young Bae;2022	★★★★	★★	★★★	9
Cyprien Rivier;2024	★★★★	★★	★★★	9

## Sheet: Table S3
Table S3.Characteristics of the included studies.
Author(year)	Country	Study design	Participants	Mean age	Sex(%Famale)	Clock type	Outcome	Tissue	Event	Follow up years	NOS
Mengxing Wang（2024）	China	Prospective Cohort	7396	62.3 ± 11.3	31.7	PhenoAge	HR	Blood	Recurrence	5	9
Mengxing Wang（2024）	China	Prospective Cohort	7396	62.3 ± 11.3	31.7	HDAge	HR	skin	Recurrence	5	9
Mengxing Wang（2024）	China	Prospective Cohort	7396	62.3 ± 11.3	31.7	KDMAge	HR	Multi-tissue	Recurrence	5	9
Xuening Zhang（2024）	UK	Prospective Cohort	253932	56.2 ± 8.1	55.4	KDMAge	HR	Multi-tissue	Incidence	13.6	9
Xuening Zhang（2024）	UK	Prospective Cohort	253932	56.2 ± 8.1	55.4	PhenoAge	HR	Blood	Incidence	13.6	9
Yongkang Liu（2024）	China	Retrospective Cohort	936	68.9 ± 12.4	67.7	PhenoAge	OR	Blood	NA	NA	7
Young Gon Kang（2018）	Korea	Retrospective Cohort	749861	NA	45.2	NA	HR	NA	NA	7.85	9
Carol Soriano-Tarraga（2021）	Spain	Retrospective Cohort	587	74.5 ± 11.3	54.5	NA	OR	NA	Recurrence	0.25	8
Reem Waziry（2022）	Netherlands	Prospective Cohort	1699	70	57	NA	HR	NA	Incidence	11	9
Jonathan K L Mak（2024）	UK	Prospective Cohort	325870	56.4	54.2	KDMAge	HR	Multi-tissue	Incidence	9	8
Jonathan K L Mak（2024）	UK	Prospective Cohort	325870	56.4	54.2	PhenoAge	HR	Blood	Incidence	9	8
Jonathan K L Mak（2024）	UK	Prospective Cohort	325870	56.4	54.2	HDAge	HR	skin	Incidence	9	8
Cuicui Wang（2020 ）	Germany	Prospective Cohort	2462	65.0 ± 10.3	35.82	GrimAge	HR	Blood	NA	NA	7
Cuicui Wang（2020）	Germany	Prospective Cohort	2462	65.0 ± 10.3	35.82	PhenoAge	HR	Blood	NA	NA	7
Cuicui Wang（2020）	Germany	Prospective Cohort	2462	65.0 ± 10.3	35.82	IEAA_Hannum	HR	Blood	NA	NA	7
Cuicui Wang（2020）	Germany	Prospective Cohort	2462	65.0 ± 10.3	35.82	EEAA_Horvath	HR	Blood	NA	NA	7
Cuicui Wang（2020）	Germany	Prospective Cohort	2462	65.0 ± 10.3	35.82	DNAmRS	HR	Blood	NA	NA	7
Carolina Soriano-Tarraga（2016）	Spain	Case-Control	123	63.6 ± 11.7	46.3	Hannum	OR	Multi-tissue	NA	NA	7
Carolina Soriano-Tarraga（2016）	Spain	Case-Control	123	63.6 ± 11.7	46.3	HorvathAge	OR	Blood	NA	NA	7
Yi He（2024）	UK	Prospective Cohort	415147	56.5 ± 8.09	53.7	KDMAge	HR	Multi-tissue	NA	11	9
Yi He（2024）	UK	Prospective Cohort	415147	56.5 ± 8.09	53.7	PhenoAge	HR	Blood	NA	11	9
Christopher E McMurran（2023）	Sweden	Prospective Cohort	802	64.5 ± 8.9	58.9	PhenoAge	HR	Blood	Incidence	18.4	8
Christopher E McMurran（2023）	Sweden	Prospective Cohort	802	64.5 ± 8.9	58.9	KDMAge	HR	Multi-tissue	Incidence	18.4	8
Christopher E McMurran（2023）	Sweden	Prospective Cohort	802	64.5 ± 8.9	58.9	HorvathAge	HR	Blood	Incidence	18.4	8
Christopher E McMurran（2023）	Sweden	Prospective Cohort	802	64.5 ± 8.9	58.9	PhenoAge	HR	Blood	Incidence	18.4	9
Christopher E McMurran（2023）	Sweden	Prospective Cohort	802	64.5 ± 8.9	58.9	GrimAge	HR	Blood	Incidence	18.4	9
Christopher E McMurran（2023）	Sweden	Prospective Cohort	802	64.5 ± 8.9	58.9	DunedinPACE	HR	Blood	Incidence	18.4	9
Chul-Young Bae（2022）	Korea	Prospective Cohort	6971810	47.04 ± 13.93	48.02	NA	HR	NA	Incidence	11	9
Cyprien Rivier（2024）	USA	Prospective Cohort	4018	69.9 ± 9.6	58	NA	OR	NA	NA	4	8
NA: Not applicable.
